# Supplementary material for: Mobility of Nucleostemin in Live Cells Is Specifically Related to Transcription Inhibition by Actinomycin D and GTP-Binding Motif
Source: Int J Mol Sci. 2021 Aug 2;22(15):8293. doi: 10.3390/ijms22158293 (PMC8347349; doi:10.3390/ijms22158293)
Supplement: Supplementary file 1 [file ijms-22-08293-s001.zip]

Archive with 1 entries (1 files):
- ijms-1212969-supplementary.pdf
